# Supplementary material for: A universal approach to determine footfall timings from kinematics of a single foot marker in hoofed animals
Source: PeerJ. 2015 Mar 26;3:e783. doi: 10.7717/peerj.783 (PMC4493675; doi:10.7717/peerj.783)
Supplement: Supplemental Information 3 [file peerj-03-783-s003.zip › Suppl figures/ReadMe.txt]

****************************

Supplementary figure set for Starke & Clayton 2015

****************************

This folder contains example trajectories from all horses and
all conditions for comparative purposes. The files are named
according to their original source: horse numbers correspond to
the ID of individual horses at the research facility and do not
correspond to an incremental count.
